# Supplementary material for: Molecular Response of Ulva prolifera to Short-Term High Light Stress Revealed by a Multi-Omics Approach
Source: Biology (Basel). 2022 Oct 25;11(11):1563. doi: 10.3390/biology11111563 (PMC9687821; doi:10.3390/biology11111563)
Supplement: Supplementary file 1 [file biology-11-01563-s001.zip]

Archive with 1 entries (1 files):
- biology-1966882-supplementary.pdf
